# Supplementary material for: Gamma Irradiation and Ag and ZnO Nanoparticles Combined Treatment of Cotton Textile Materials
Source: Materials (Basel). 2022 Apr 8;15(8):2734. doi: 10.3390/ma15082734 (PMC9031458; doi:10.3390/ma15082734)
Supplement: Supplementary file 1 [file materials-15-02734-s001.zip]

Archive with 1 entries (1 files):
- materials-1557878-supplementary.pdf
